# Supplementary material for: Genomic prediction for yield and malting traits in barley using metabolomic and near-infrared spectra
Source: Theor Appl Genet. 2025 Jan 9;138(1):24. doi: 10.1007/s00122-024-04806-7 (PMC11717810; doi:10.1007/s00122-024-04806-7)
Supplement: Supplementary file 3 — Supplementary file3 (XLSX 43 KB) [file 122_2024_4806_MOESM3_ESM.xlsx]

## Sheet: Abbreviations
Abbreviations:
Var		variance
SE		standard error
		average diagonal of genomic relationship matrix
		estimated additive genomic variance
		estimated variance of line effects
		estimated metabolomics variance
		estimated NIR spectra variance
		estimated variance of genomic additive-by-environment interaction
		estimated variance of line-by-environment interaction
		estimated spatial variance
		average diagonal of spatial similarity matrix
		mean of spatial similarity matrix
		estimated malting group variance
		estimated residual variance

## Sheet: Tables 
Table S1.	Variance component estimates for grain yield
	Grain yield
	GBLUP		MGBLUP-MF				MGBLUP-NIR
			step 1		step 2		step 1		step 2
	Var	SE	Var	SE	Var	SE	Var	SE	Var	SE
	0.0144776	0.00416663	0.013476	0.00404443	0.00194768	0.000465659	0.017077	0.00449502	0.000592344	0.000119059
	0.00115203	0.00216605	0.00251464	0.00215753	1.13263e-07	0.000293236	0.000882193	0.0022068	0.000196799	4.42911e-05
	-	-	0.0254756	0.00405237	-	-	0.0319376	0.0211278	-	-
	0.0139938	0.00358726	0.0121137	0.00325872	0.000879024	0.000299356	0.0120511	0.00335853	0.000222052	5.53444e-05
	0.0080538	0.00277329	0.00707067	0.00263189	4.06479e-07	0.000366225	0.00927955	0.00282118	5.28694e-08	3.82217e-05
	0.074404	0.00501855	0.049348	0.00398578	0.00401212	0.00047036	0.0718492	0.00492378	0.000255541	3.9218e-05
	0.0224604	0.00187998	0.0139617	0.00223918	0.00742396	0.000408804	0.0213961	0.00186815	0.000736355	4.06112e-05
Table S2.	Variance component estimates for protein content
	Protein content
	GBLUP		MGBLUP-MF				MGBLUP-NIR
			step 1		step 2		step 1		step 2
	Var	SE	Var	SE	Var	SE	Var	SE	Var	SE
	0.0155517	0.00557701	0.0120427	0.00499833	0.00188493	0.00058217	0.0179329	0.00559268	0.00985896	0.00164834
	0.00734953	0.00392824	0.00852377	0.00375269	2.28897e-09	0.000418411	0.00469292	0.00361349	0.0012992	0.000548658
	-	-	0.0491962	0.00816551	-	-	0.80209	0.414179	-	-
	0.0166985	0.00488838	0.0159913	0.00463937	0.000751873	0.000404205	0.0134924	0.0042189	0.00147995	0.00050816
	6.51856e-08	0.00457108	1.88972e-07	0.00436305	2.23807e-08	0.000542728	0.000307803	0.00430176	5.30615e-07	0.00057504
	0.0911227	0.00765788	0.0612089	0.0060148	0.00553265	0.000814479	0.0539432	0.00557005	0.0069441	0.000785443
	0.0664372	0.00441587	0.0456005	0.0049335	0.014193	0.00076072	0.0623683	0.00586187	0.0100444	0.000594493
Table S3.	Variance component estimates for wort viscosity
	Wort viscosity
	GBLUP		MGBLUP-MF				MGBLUP-NIR
			step 1		step 2		step 1		step 2
	Var	SE	Var	SE	Var	SE	Var	SE	Var	SE
	0.000393225	7.90866e-05	0.000395659	7.95383e-05	3.05306e-07	1.73368e-07	0.000223904	5.15517e-05	0.000167886	2.5287e-05
	9.68546e-06	2.71114e-05	1.07824e-05	2.7135e-05	2.34508e-07	8.88153e-08	1.1167e-08	2.05785e-05	2.49195e-05	6.50805e-06
	-	-	9.88176e-06	1.28838e-05	-	-	0.00606336	0.00319945	-	-
	0.000249997	5.37333e-05	0.000248553	5.36964e-05	4.2067e-07	1.50286e-07	0.000205256	4.25304e-05	2.02979e-05	5.93549e-06
	2.69505e-09	3.82409e-05	9.80354e-08	3.81587e-05	2.13087e-07	8.13396e-08	1.11347e-08	2.93994e-05	2.42727e-06	5.18455e-06
	6.64705e-05	2.18703e-05	6.35252e-05	2.17321e-05	1.71681e-07	0	5.0478e-05	1.73525e-05	1.52578e-05	4.41981e-06
	0.000445255	8.53988e-05	0.000446105	8.55621e-05	7.37571e-08	0	0.000479686	8.92141e-05	3.5779e-05	7.27894e-06
	0.000627523	3.12592e-05	0.000621561	3.20801e-05	5.00836e-07	0	0.000446485	4.07537e-05	0.000113012	5.82429e-06
Table S4.	Variance component estimates for β-glucan
	β-glucan
	GBLUP		MGBLUP-MF				MGBLUP-NIR
			step 1		step 2		step 1		step 2
	Var	SE	Var	SE	Var	SE	Var	SE	Var	SE
	1817.33	434.956	1818	435.165	0.0320531	0.00871839	1162.25	306.6	579.378	88.35
	835.493	206.088	836.986	206.171	0.00162989	0.00554425	705.69	179.76	74.05	22.91
	-	-	11.2223	62.1147	-	-	14586.9	7861.07	-	-
	807.926	243.073	806.241	242.946	0.0219412	0.00637175	738.002	223.15	80.4651	23.81
	1.89947e-06	212.726	1.38085e-07	212.645	8.46295e-07	0.00753002	1.57e-06	181.3	12.63	19.899
	44.8987	115.187	43.7254	115.153	0.0308716	0.0061825	39.8639	102.88	47.93	15.98
	2411.53	444.09	2411.28	444.076	6.88424e-09	0.00113812	2110.5	402.86	93.66	20.52
	4216.39	201.72	4208.48	206.072	0.148909	0.00765616	3723.76	199.5	424.64	21.83
Table S5.	Variance component estimates for extract yield
	Extract yield
	GBLUP		MGBLUP-MF				MGBLUP-NIR
			step 1		step 2		step 1		step 2
	Var	SE	Var	SE	Var	SE	Var	SE	Var	SE
	0.0954641	0.0270922	0.099949	0.0279326	0.00104697	0.000296747	0.0944097	0.0254004	0.02745	0.00467931
	0.0493316	0.018738	0.0517985	0.0187367	4.27168e-05	0.000182529	0.05967	0.0173849	0.00333	0.0016662
	-	-	0.0349341	0.01476	-	-	4.403	2.31895	-	-
	0.0355722	0.0148918	0.0334296	0.0144571	0.00046363	0.000215559	0.0174582	0.0108323	0.0055998	0.00168538
	0.0142239	0.0215667	0.0154473	0.0212187	4.05774e-07	0.000257593	3.8e-08	0.18425	3.003e-07	0.00191725
	0.0440412	0.0152196	0.0359736	0.0144126	0.00217238	0.000324778	0.0142243	0.12154	0.01422	0.0019909
	0.186469	0.0364478	0.186135	0.0362984	2.33468e-09	4.90394e-05	0.1906	0.036549	0.0175	0.003367
	0.439635	0.021722	0.415659	0.0223118	0.00575024	0.000316078	0.3819	0.30704	0.03072	0.0017663
Table S6.	Variance component estimates for filttering speed
	Filttering speed
	GBLUP		MGBLUP-MF				MGBLUP-NIR
			step 1		step 2		step 1		step 2*
	Var	SE	Var	SE	Var	SE	Var	SE	Var	SE
	0.0176488	0.00902306	0.0176488	0.00905935	1.33398e-06	0.00125816	0.0167628	0.00893022	-	-
	2.9755e-07	0.0134048	1.96322e-07	0.0134048	7.74281e-07	0.00039163	2.5e-08	0.0136632	-	-
	-	-	4.6695e-07	0.0104413	-	-	1.11e-08	0.0071211	-	-
	0.00585116	0.00768662	0.00585117	0.00769004	3.62551e-06	0.00155981	0.0065331	0.0079732	-	-
	2.53485e-07	0.0223888	1.67277e-07	0.022389	9.73964e-07	0.000387984	2.6e-08	0.0228528	-	-
	6.86339e-07	0.0146145	4.52882e-07	0.0146183	1.38093e-06	0.000230648	6.72368e-08	0.0146448	-	-
	0.151916	0.0287811	0.151916	0.0287821	2.53935e-07	0.000159149	0.15126	0.0287074	-	-
	0.629725	0.02704	0.629725	0.0281318	1.38381e-06	0.000104553	0.62816	0.0272045	-	-
*It was not possible to estimate variances in step 2 of MGBLUP-NIR due to NIR variance converged torwars zero in step 1
Table S7.	Variance component estimates of wort color
	Wort color
	GBLUP		MGBLUP-MF				MGBLUP-NIR*
			step 1		step 2		step 1		step 2
	Var	SE	Var	SE	Var	SE	Var	SE	Var	SE
	0.091723	0.0141443	0.0913508	0.0141196	9.06876e-06	3.9482e-06	-	-	-	-
	0.0156601	0.00411218	0.0155874	0.00411222	1.53943e-07	5.19958e-06	-	-	-	-
	-	-	0.00168306	0.00142478	-	-	-	-	-	-
	0.00923975	0.00350923	0.00927347	0.00352281	3.59514e-06	3.59643e-06	-	-	-	-
	0.00874493	0.0035912	0.0088556	0.00359697	2.72794e-07	6.72049e-06	-	-	-	-
	0.00510223	0.00195821	0.00506531	0.00195749	1.34934e-05	5.32451e-06	-	-	-	-
	0.0523067	0.00939027	0.0525422	0.00942995	3.61349e-09	1.24752e-06	-	-	-	-
	0.0562116	0.00286792	0.0548995	0.00296578	0.000198271	8.81097e-06	-	-	-	-
*It was not possible to estimate variances in MGBLUP-NIR for wort color due to variance converging torwars zero in step 1
